# Supplementary material for: Evaluation of the Fermentation Profiles and Quality Attributes of Yogurts Made from Cow, Goat, and Mixed Milk
Source: Foods. 2026 Jan 15;15(2):314. doi: 10.3390/foods15020314 (PMC12841329; doi:10.3390/foods15020314)
Supplement: Supplementary file 1 [file foods-15-00314-s001.zip]

Archive with 1 entries (1 files):
- foods-4079267-supplementary.pdf
